# Supplementary material for: Are two beneficial mutations (p.Q249R and 90-bp Indel) within the ovine BMPRIB gene associated with growth traits?
Source: Front Vet Sci. 2024 Apr 5;10:1280548. doi: 10.3389/fvets.2023.1280548 (PMC11027740; doi:10.3389/fvets.2023.1280548)
Supplement: Supplementary file 1 [file Data_Sheet_1.zip]

Archive with 1 entries (1 files):
- Supplementary material..xlsx
