# Supplementary material for: Are two beneficial mutations (p.Q249R and 90-bp Indel) within the ovine BMPRIB gene associated with growth traits?
Source: Front Vet Sci. 2024 Apr 5;10:1280548. doi: 10.3389/fvets.2023.1280548 (PMC11027740; doi:10.3389/fvets.2023.1280548)
Supplement: Supplementary file 1 [file Data_Sheet_1.zip › Supplementary material..xlsx]

## Sheet: LXBH-ewe lamb-Q249R
DNA number	Q249R genotype	Sex	Growth stage	Body lenght（cm）	Chest width（cm）	Paunch grith（cm）	Cannon circumference（cm）	Hip width（cm）	Notes
LXBH002	++	ewe	lamb	57	15	87	7	12	++ means homozygous wild type; B+ means heterozygous type
LXBH004	++	ewe	lamb	51	13.5	78	7	11
LXBH007	B+	ewe	lamb	57	12	83	7	12.5
LXBH008	++	ewe	lamb	55	13	82	7	13
LXBH009	B+	ewe	lamb	56	14.5	75	8	11
LXBH010	++	ewe	lamb	61	16	79	8	11
LXBH012	++	ewe	lamb	57	14	79	7	12
LXBH013	++	ewe	lamb	63	12	81	6	14
LXBH015	++	ewe	lamb	60	13	80	8	10
LXBH016	B+	ewe	lamb	55	15	79	7	13
LXBH017	B+	ewe	lamb	57	15.5	86	7	12
LXBH019	++	ewe	lamb	62	13.5	85	6	14.5
LXBH020	++	ewe	lamb	79	13	76	6	10
LXBH023	++	ewe	lamb	54	12.5	82	7	10
LXBH025	B+	ewe	lamb	56	13	82	6	10
LXBH026	B+	ewe	lamb	60	13	86	8	13.5
LXBH027	++	ewe	lamb	63	12	83	7	13
LXBH028	++	ewe	lamb	56	17	86	8	17
LXBH029	B+	ewe	lamb	55	12	60	7	9
LXBH030	B+	ewe	lamb	57	13	77	7	12.5
LXBH031	B+	ewe	lamb	60	14	79	7	11
LXBH032	++	ewe	lamb	63	14	87	7	13
LXBH033	++	ewe	lamb	54	12.5	77	7	10
LXBH035	B+	ewe	lamb	56	10.5	71	7	12.5
LXBH037	++	ewe	lamb	53	14	77	7	12
LXBH038	++	ewe	lamb	65	14	86	7	13
LXBH039	++	ewe	lamb	62	13	90	8	13
LXBH040	++	ewe	lamb	55	12.5	76	6	12.5
LXBH041	++	ewe	lamb	63	15	89	7	12
LXBH047	++	ewe	lamb	52	10	67	7	11
LXBH048	B+	ewe	lamb	56	13	80	7	11
LXBH049	B+	ewe	lamb	56	13	81	7	13.5
LXBH052	B+	ewe	lamb	47	13	69	7	12
LXBH053	B+	ewe	lamb	55	11	76	7	10
LXBH056	++	ewe	lamb	58	13	85	7	12
LXBH057	++	ewe	lamb	57	11	70	6	9
LXBH058	++	ewe	lamb	53	9	68	6	10
LXBH059	B+	ewe	lamb	47	12	73	7	12
LXBH060	B+	ewe	lamb	52	13.5	74	7	10
LXBH062	++	ewe	lamb	53	11	76	6	12
LXBH063	B+	ewe	lamb	58	14	83	6	13
LXBH067	++	ewe	lamb	58	16	89	7	13
LXBH068	B+	ewe	lamb	52	13	74	8	12.5
LXBH069	++	ewe	lamb	57	12	83	7	13
LXBH070	++	ewe	lamb	51	13.5	75	7	13
LXBH072	B+	ewe	lamb	54	11.5	76	7	11
LXBH073	++	ewe	lamb	57	13	86	8	12
LXBH076	++	ewe	lamb	55	14	83	8	12
LXBH077	B+	ewe	lamb	53	12	80	7	13
LXBH078	B+	ewe	lamb	58	12	76	7	9.5
LXBH079	B+	ewe	lamb	55	12	76	6	12
LXBH080	++	ewe	lamb	70	17.5	110	8	13.5
LXBH081	++	ewe	lamb	75	18.5	98	8	13.5
LXBH082	++	ewe	lamb	61	12.5	84	7	11
LXBH111	++	ewe	lamb	66	16	107	8	13.5
LXBH115	++	ewe	lamb	50	13	85	7	14
LXBH116	++	ewe	lamb	50	11	75	6	7
LXBH117	++	ewe	lamb	59	12	83	7	11.5
LXBH119	++	ewe	lamb	58	13	84	7	10
LXBH122	++	ewe	lamb	72	17	108	8	16
LXBH124	++	ewe	lamb	54	10	80	6	9
LXBH126	++	ewe	lamb	73	16	103	8	16.5
LXBH131	++	ewe	lamb	61	13	81	7	10
LXBH151	++	ewe	lamb	59	15	86	8	14
LXBH152	++	ewe	lamb	72	17	100	9	16
LXBH153	++	ewe	lamb	73	16	93	9	19
LXBH154	++	ewe	lamb	61	16	97		19.5
LXBH155	++	ewe	lamb	60	17	103	9	15
LXBH156	++	ewe	lamb	60	17	96	8	14
LXBH161	++	ewe	lamb	63	16	86	9	14
LXBH163	++	ewe	lamb	65	18	104	8	19
LXBH165	++	ewe	lamb	65	17	94	8	16
LXBH274	++	ewe	lamb	61	16	93	9	14
LXBH275	++	ewe	lamb	69	18	94	8	15
LXBH276	++	ewe	lamb	60	17	88	9	15
LXBH277	++	ewe	lamb	65	19	92	8	17
LXBH278	++	ewe	lamb	59	17.5	94	9	18
LXBH281	++	ewe	lamb	64	19	111	9	18
LXBH282	B+	ewe	lamb	58	16	102	8	14
LXBH284	++	ewe	lamb	64	17	96	8	14
LXBH285	++	ewe	lamb	62	17	103	9	15
LXBH286	++	ewe	lamb	60	16	94	9	14
LXBH287	++	ewe	lamb	61	20	95	9.5	18
LXBH288	++	ewe	lamb	63	22	104	9	17
LXBH289	++	ewe	lamb	62	18.5	101	8	17
LXBH292	B+	ewe	lamb	62	16.5	95	8.5	17
LXBH295	++	ewe	lamb	61	14	87	8	14
LXBH296	++	ewe	lamb	64	16	95	8	17
LXBH297	++	ewe	lamb	60	18	92	8	14
LXBH299	++	ewe	lamb	67	18	107	8	15
LXBH303	++	ewe	lamb	63	15	88	8	13
LXBH304	++	ewe	lamb	62	16	85	9	15
LXBH305	++	ewe	lamb	57	17	96	8	16
LXBH306	++	ewe	lamb	58	14	88	8	15
LXBH307	++	ewe	lamb	57	15	90	9	14
LXBH311	++	ewe	lamb	60	19	93	9.5	17
LXBH312	++	ewe	lamb	62	15	86	8	14
LXBH313	++	ewe	lamb	61	17	90	8	16
LXBH314	++	ewe	lamb	57	16	100	8	15
LXBH318	++	ewe	lamb	65	15	90	8	14
LXBH319	++	ewe	lamb	70	14.5	70	8	14
LXBH320	++	ewe	lamb	62	14	94	8	15
LXBH327	++	ewe	lamb	58	19	81.5	8	18
LXBH328	++	ewe	lamb	58	20	89	8	18.5
LXBH329	B+	ewe	lamb	55	20	104	8	16
LXBH334	++	ewe	lamb	57	16.5	93	8	17
LXBH338	++	ewe	lamb	58	15	89	8	17.5

## Sheet: LXBH-ram lamb-90bp
DNA number	90bp-deletion	Sex	Growth stage
LXBH006	ID	ram	lamb
LXBH045	II	ram	lamb
LXBH074	ID	ram	lamb
LXBH083	II	ram	lamb
LXBH088	II	ram	lamb
LXBH098	II	ram	lamb
LXBH100	II	ram	lamb
LXBH106	II	ram	lamb
LXBH127	II	ram	lamb
LXBH130	II	ram	lamb
LXBH143	II	ram	lamb
LXBH148	II	ram	lamb
LXBH150	ID	ram	lamb
LXBH166	ID	ram	lamb
LXBH273	II	ram	lamb
LXBH280	II	ram	lamb
LXBH293	ID	ram	lamb
LXBH294	ID	ram	lamb
LXBH298	ID	ram	lamb
LXBH301	ID	ram	lamb
LXBH302	ID	ram	lamb
LXBH316	ID	ram	lamb
LXBH317	ID	ram	lamb
LXBH323	ID	ram	lamb
LXBH324	ID	ram	lamb
LXBH325	ID	ram	lamb
LXBH330	ID	ram	lamb
LXBH332	ID	ram	lamb
LXBH333	ID	ram	lamb
LXBH335	ID	ram	lamb
LXBH339	II	ram	lamb
LXBH340	II	ram	lamb
LXBH341	ID	ram	lamb
LXBH342	II	ram	lamb
LXBH479	II	ram	lamb
LXBH517	ID	ram	lamb
LXBH520	ID	ram	lamb
LXBH525	ID	ram	lamb
LXBH526	ID	ram	lamb
LXBH528	ID	ram	lamb
LXBH529	ID	ram	lamb
LXBH532	ID	ram	lamb
LXBH534	ID	ram	lamb
LXBH634	ID	ram	lamb
LXBH638	ID	ram	lamb
LXBH640	II	ram	lamb
LXBH654	II	ram	lamb
LXBH656	II	ram	lamb
LXBH660	ID	ram	lamb
LXBH661	II	ram	lamb
LXBH669	ID	ram	lamb
LXBH676	ID	ram	lamb
LXBH686	ID	ram	lamb
LXBH704	ID	ram	lamb
LXBH710	II	ram	lamb

## Sheet: LXBH-ewe lamb-90bp
DNA number	90-bp deletion	Sex	Growth stage
LXBH004	ID	ewe	lamb
LXBH009	ID	ewe	lamb
LXBH012	II	ewe	lamb
LXBH015	II	ewe	lamb
LXBH016	II	ewe	lamb
LXBH018	II	ewe	lamb
LXBH019	ID	ewe	lamb
LXBH020	II	ewe	lamb
LXBH026	II	ewe	lamb
LXBH030	II	ewe	lamb
LXBH035	II	ewe	lamb
LXBH039	II	ewe	lamb
LXBH040	II	ewe	lamb
LXBH041	II	ewe	lamb
LXBH046	II	ewe	lamb
LXBH047	II	ewe	lamb
LXBH052	ID	ewe	lamb
LXBH053	II	ewe	lamb
LXBH056	II	ewe	lamb
LXBH057	DD	ewe	lamb
LXBH058	DD	ewe	lamb
LXBH059	DD	ewe	lamb
LXBH067	II	ewe	lamb
LXBH068	II	ewe	lamb
LXBH073	II	ewe	lamb
LXBH076	II	ewe	lamb
LXBH077	II	ewe	lamb
LXBH078	II	ewe	lamb
LXBH079	II	ewe	lamb
LXBH080	II	ewe	lamb
LXBH081	II	ewe	lamb
LXBH082	II	ewe	lamb
LXBH111	II	ewe	lamb
LXBH115	II	ewe	lamb
LXBH116	ID	ewe	lamb
LXBH117	II	ewe	lamb
LXBH122	II	ewe	lamb
LXBH124	II	ewe	lamb
LXBH126	II	ewe	lamb
LXBH131	II	ewe	lamb
LXBH152	ID	ewe	lamb
LXBH153	ID	ewe	lamb
LXBH154	ID	ewe	lamb
LXBH155	ID	ewe	lamb
LXBH156	ID	ewe	lamb
LXBH161	II	ewe	lamb
LXBH163	II	ewe	lamb
LXBH165	ID	ewe	lamb
LXBH274	ID	ewe	lamb
LXBH275	ID	ewe	lamb
LXBH276	II	ewe	lamb
LXBH277	II	ewe	lamb
LXBH278	II	ewe	lamb
LXBH281	II	ewe	lamb
LXBH282	ID	ewe	lamb
LXBH284	II	ewe	lamb
LXBH285	II	ewe	lamb
LXBH286	II	ewe	lamb
LXBH287	II	ewe	lamb
LXBH288	II	ewe	lamb
LXBH289	II	ewe	lamb
LXBH290	ID	ewe	lamb
LXBH291	ID	ewe	lamb
LXBH292	DD	ewe	lamb
LXBH295	ID	ewe	lamb
LXBH296	ID	ewe	lamb
LXBH297	ID	ewe	lamb
LXBH299	ID	ewe	lamb
LXBH303	ID	ewe	lamb
LXBH304	ID	ewe	lamb
LXBH305	ID	ewe	lamb
LXBH306	ID	ewe	lamb
LXBH307	ID	ewe	lamb
LXBH311	ID	ewe	lamb
LXBH312	DD	ewe	lamb
LXBH313	ID	ewe	lamb
LXBH314	ID	ewe	lamb
LXBH315	ID	ewe	lamb
LXBH319	ID	ewe	lamb
LXBH320	ID	ewe	lamb
LXBH322	ID	ewe	lamb
LXBH326	ID	ewe	lamb
LXBH327	ID	ewe	lamb
LXBH328	ID	ewe	lamb
LXBH331	ID	ewe	lamb
LXBH334	ID	ewe	lamb
LXBH338	ID	ewe	lamb
LXBH413	II	ewe	lamb
LXBH421	II	ewe	lamb
LXBH445	II	ewe	lamb
LXBH454	ID	ewe	lamb
LXBH470	II	ewe	lamb
LXBH474	II	ewe	lamb
LXBH511	ID	ewe	lamb
LXBH514	II	ewe	lamb
LXBH515	II	ewe	lamb
LXBH518	ID	ewe	lamb
LXBH521	ID	ewe	lamb
LXBH522	ID	ewe	lamb
LXBH523	ID	ewe	lamb
LXBH524	ID	ewe	lamb
LXBH527	ID	ewe	lamb
LXBH530	ID	ewe	lamb
LXBH531	ID	ewe	lamb
LXBH533	ID	ewe	lamb
LXBH535	ID	ewe	lamb
LXBH537	II	ewe	lamb
LXBH539	ID	ewe	lamb
LXBH542	ID	ewe	lamb
LXBH553	ID	ewe	lamb
LXBH560	ID	ewe	lamb
LXBH594	ID	ewe	lamb
LXBH641	II	ewe	lamb
LXBH643	ID	ewe	lamb
LXBH653	II	ewe	lamb
LXBH665	II	ewe	lamb
LXBH691	ID	ewe	lamb
LXBH699	ID	ewe	lamb

## Sheet: LXBH-ewe adult-90bp
Sheep number	90bp-deletion	Sex	Growth stage
LXBH403	ID	ewe	adult
LXBH405	ID	ewe	adult
LXBH409	ID	ewe	adult
LXBH424	II	ewe	adult
LXBH427	II	ewe	adult
LXBH434	II	ewe	adult
LXBH435	II	ewe	adult
LXBH440	II	ewe	adult
LXBH441	ID	ewe	adult
LXBH442	ID	ewe	adult
LXBH443	ID	ewe	adult
LXBH450	ID	ewe	adult
LXBH459	ID	ewe	adult
LXBH466	II	ewe	adult
LXBH468	ID	ewe	adult
LXBH475	II	ewe	adult
LXBH480	II	ewe	adult
LXBH493	ID	ewe	adult
LXBH494	ID	ewe	adult
LXBH495	ID	ewe	adult
LXBH498	ID	ewe	adult
LXBH499	ID	ewe	adult
LXBH500	ID	ewe	adult
LXBH501	ID	ewe	adult
LXBH502	ID	ewe	adult
LXBH503	ID	ewe	adult
LXBH504	ID	ewe	adult
LXBH505	ID	ewe	adult
LXBH506	ID	ewe	adult
LXBH507	ID	ewe	adult
LXBH510	ID	ewe	adult
LXBH512	ID	ewe	adult
LXBH513	II	ewe	adult
LXBH543	ID	ewe	adult
LXBH563	ID	ewe	adult
LXBH566	ID	ewe	adult
LXBH607	II	ewe	adult
LXBH608	II	ewe	adult
LXBH609	II	ewe	adult
LXBH610	II	ewe	adult
LXBH611	II	ewe	adult
LXBH612	II	ewe	adult
LXBH613	II	ewe	adult
LXBH716	II	ewe	adult
LXBH717	II	ewe	adult
LXBH718	ID	ewe	adult
LXBH719	II	ewe	adult
LXBH720	II	ewe	adult
LXBH722	ID	ewe	adult
LXBH724	ID	ewe	adult
LXBH725	ID	ewe	adult
LXBH726	II	ewe	adult
LXBH727	II	ewe	adult
LXBH728	II	ewe	adult
LXBH729	II	ewe	adult
LXBH731	ID	ewe	adult
LXBH732	ID	ewe	adult
LXBH734	ID	ewe	adult
LXBH735	ID	ewe	adult
LXBH736	II	ewe	adult
LXBH767	II	ewe	adult
LXBH768	ID	ewe	adult
LXBH770	II	ewe	adult
LXBH772	ID	ewe	adult

## Sheet: GQSFW-adult ewe-90bp
DNA number	Sheep number	90bp	Sex	Growth stage
691	F20086	II	ewe	adult
693	F19150	II	ewe	adult
695	F19206	II	ewe	adult
698	F18202	II	ewe	adult
700	F19A16	II	ewe	adult
704	F17180	II	ewe	adult
705	F19A20	II	ewe	adult
706	F19A22	II	ewe	adult
707	F20106	II	ewe	adult
709	CY17076	II	ewe	adult
711	CY20014	II	ewe	adult
712	CY20054	II	ewe	adult
713	CY19008	II	ewe	adult
714	CY19010	II	ewe	adult
715	CY19054	II	ewe	adult
716	CY20046	II	ewe	adult
717	CY19032	II	ewe	adult
718	CY20068	II	ewe	adult
719	CY20A02	II	ewe	adult
722	CY20050	II	ewe	adult
723	CY19068	II	ewe	adult
724	CY20006	II	ewe	adult
726	CY20114	II	ewe	adult
727	CY20056	II	ewe	adult
729	CY20022	II	ewe	adult
730	CY19072	II	ewe	adult
731	CY16072	II	ewe	adult
732	CY19020	II	ewe	adult
733	CY19062	II	ewe	adult
734	CY19006	II	ewe	adult
735	CY20004	II	ewe	adult
737	CY19052	II	ewe	adult
738	CY20116	II	ewe	adult
739	CY19064	II	ewe	adult
740	CY20088	II	ewe	adult
742	CY20044	II	ewe	adult
743	CY20042	II	ewe	adult
744	CY17008	II	ewe	adult
745	CY20130	II	ewe	adult
746	CY19092	II	ewe	adult
747	CY19066	II	ewe	adult
748	CY20110	II	ewe	adult
749	CY20070	II	ewe	adult
750	CY19002	II	ewe	adult
751	CY19080	II	ewe	adult
752	CY20002	II	ewe	adult
753	CY19094	II	ewe	adult
754	CY20034	II	ewe	adult
755	CY19022	II	ewe	adult
756	CY20132	II	ewe	adult
757	CY19028	II	ewe	adult
758	CY20074	II	ewe	adult
759	S20010	II	ewe	adult
760	CY20012	II	ewe	adult
761	F19206	II	ewe	adult
762	F16120	II	ewe	adult
763	F20026	II	ewe	adult
764	F16030	II	ewe	adult
765	F19198	II	ewe	adult
766	F16134	II	ewe	adult
767	F19072	II	ewe	adult
768	CY19016	II	ewe	adult
769	F16202	II	ewe	adult
770	F17A02	II	ewe	adult
772	F19A18	II	ewe	adult
774	F19188	II	ewe	adult
775	CY20102	II	ewe	adult
776	CY20032	II	ewe	adult
777	CY17044	II	ewe	adult
778	CY19024	II	ewe	adult
779	CY17036	II	ewe	adult
780	CY17116	II	ewe	adult
781	CY19018	II	ewe	adult
783	CY20092	II	ewe	adult
784	CY20112	II	ewe	adult
787	CY20058	II	ewe	adult
788	CY20076	II	ewe	adult
789	CY19030	II	ewe	adult
790	CY19040	II	ewe	adult
791	CY19056	II	ewe	adult
792	CY20090	II	ewe	adult
793	CY19044	II	ewe	adult
794	CY17A18	II	ewe	adult
795	CY20078	II	ewe	adult
796	CY17078	II	ewe	adult
798	CY19070	II	ewe	adult
800	CY17094	II	ewe	adult
801	CY17152	II	ewe	adult
802	CY20030	II	ewe	adult
803	CY20048	II	ewe	adult
804	CY20108	II	ewe	adult
805	CY20066	II	ewe	adult
806	CY20082	II	ewe	adult
807	CY17002	II	ewe	adult
808	CY20008	II	ewe	adult
809	CY20086	II	ewe	adult
810	F19158	II	ewe	adult
812	F20102	II	ewe	adult
813	F19196	II	ewe	adult
814	F20124	II	ewe	adult
815	F19164	II	ewe	adult
816	F18168	II	ewe	adult
817	F19078	II	ewe	adult
818	F16070	II	ewe	adult
819	F19214	II	ewe	adult
820	F19152	II	ewe	adult
821	F19230	II	ewe	adult
822	F17064	II	ewe	adult
823	F19A14	II	ewe	adult
824	F20012	II	ewe	adult
825	F19130	II	ewe	adult
826	F19144	II	ewe	adult
827	F19208	II	ewe	adult
828	F20020	II	ewe	adult
829	F20142	II	ewe	adult
831	F19076	II	ewe	adult
832	F20114	II	ewe	adult
834	F19236	II	ewe	adult
836	F18166	II	ewe	adult
844	F18208	II	ewe	adult
845	F16010	II	ewe	adult
846	F20002	II	ewe	adult
847	F19096	II	ewe	adult
848	F16166	II	ewe	adult
849	F20060	II	ewe	adult
851	F20002	II	ewe	adult
852	F16A12	II	ewe	adult
853	F20088	II	ewe	adult
854	F19002	II	ewe	adult
855	F19178	II	ewe	adult
856	F20104	II	ewe	adult
858	F20074	II	ewe	adult
859	F18078	II	ewe	adult
860	F19154	II	ewe	adult
861	F16040	II	ewe	adult
862	F19134	II	ewe	adult
863	F20052	II	ewe	adult
864	F20108	II	ewe	adult
866	F19074	II	ewe	adult
867	F20146	II	ewe	adult
868	F19134	II	ewe	adult
870	F20120	II	ewe	adult
871	F19028	II	ewe	adult
872	CY20020	II	ewe	adult
873	F19168	II	ewe	adult
874	F19242	II	ewe	adult
875	F19A16	II	ewe	adult
876	F20112	II	ewe	adult
877	F17098	II	ewe	adult
878	F19020	II	ewe	adult
879	F19A02	II	ewe	adult
880	F19182	II	ewe	adult
881	F20094	II	ewe	adult
882	F20146	II	ewe	adult
884	F20042	II	ewe	adult
886	F20118	II	ewe	adult
887	F20006	II	ewe	adult
888	S20006	II	ewe	adult
889	F20132	II	ewe	adult
890	F20054	II	ewe	adult
891	F19118	II	ewe	adult
893	F19A08	II	ewe	adult
894	F20126	II	ewe	adult
896	F19082	II	ewe	adult
897	F19156	II	ewe	adult
898	F17012	II	ewe	adult
899	F19030	II	ewe	adult
900	F20066	II	ewe	adult
901	F18068	II	ewe	adult
902	F20024	II	ewe	adult
904	F18082	II	ewe	adult
905	F19040	II	ewe	adult
906	F16A02	II	ewe	adult
907	F20034	II	ewe	adult
908	F18148	II	ewe	adult
909	F17220	II	ewe	adult
911	F20026	II	ewe	adult
912	F19094	II	ewe	adult
913	F18030	II	ewe	adult
914	F19026	II	ewe	adult
915	F19192	II	ewe	adult
916	F19258	II	ewe	adult
917	F18A14	II	ewe	adult
918	F19006	II	ewe	adult
919	F19080	II	ewe	adult
920	F17A10	ID	ewe	adult
921	F17006	II	ewe	adult
922	F18086	II	ewe	adult
923	F20016	II	ewe	adult
924	S16024	II	ewe	adult
925	F18006	II	ewe	adult
927	F18002	II	ewe	adult
929	F20018	II	ewe	adult
931	F20014	II	ewe	adult
932	F19180	II	ewe	adult
933	F20004	II	ewe	adult
936	F20098	II	ewe	adult
937	F17072	II	ewe	adult
938	F17280	II	ewe	adult
939	F20008	II	ewe	adult
940	F19112	II	ewe	adult
941	F16020	II	ewe	adult
942	F20122	II	ewe	adult
943	F19046	II	ewe	adult
944	F18110	II	ewe	adult
945	F19172	II	ewe	adult
946	F19264	II	ewe	adult
947	F19014	II	ewe	adult
948	F18002	II	ewe	adult
949	F19A10	II	ewe	adult
950	F16032	II	ewe	adult
952	F20128	II	ewe	adult
953	F18156	II	ewe	adult
955	F18186	II	ewe	adult
957	F19034	II	ewe	adult
958	F20082	II	ewe	adult
959	F19200	II	ewe	adult
960	F19018	II	ewe	adult
961	F20062	II	ewe	adult
962	F20070	II	ewe	adult
963	F18188	II	ewe	adult
964	F18204	II	ewe	adult
965	F18A12	II	ewe	adult
966	F17188	II	ewe	adult
967	F18160	II	ewe	adult
968	F20050	II	ewe	adult
970	F19058	II	ewe	adult
971	F18A08	II	ewe	adult
972	F18048	II	ewe	adult
973	F19226	II	ewe	adult
974	F19170	II	ewe	adult
975	F17172	II	ewe	adult
976	F18090	II	ewe	adult
977	F17166	II	ewe	adult
978	F17118	II	ewe	adult
979	F17004	II	ewe	adult
981	F18164	II	ewe	adult
982	F18102	II	ewe	adult
983	F19A04	II	ewe	adult
985	F19224	II	ewe	adult
987	F19086	II	ewe	adult
988	F20138	II	ewe	adult
989	F17044	II	ewe	adult
990	F18004	II	ewe	adult
991	F18086	II	ewe	adult
992	F18198	II	ewe	adult
993	F20A04	II	ewe	adult
994	F19062	II	ewe	adult
995	F18174	II	ewe	adult
996	F20068	II	ewe	adult
997	F18178	II	ewe	adult
998	F19A08	II	ewe	adult
999	F18134	II	ewe	adult
1000	F17026	II	ewe	adult
1001	F17A04	II	ewe	adult
1002	F18A04	II	ewe	adult
1003	F18A02	II	ewe	adult
1004	F18036	II	ewe	adult
1005	F20A06	II	ewe	adult
1006	F20136	II	ewe	adult
1007	B20-075	II	ewe	adult
1008	B20-077	II	ewe	adult
1009	B0-138	DD	ewe	adult
1010	B21-016	ID	ewe	adult
1011	B20-074	II	ewe	adult
1012	B21-026	II	ewe	adult
1013	B0-194	DD	ewe	adult
1014	B0-198	ID	ewe	adult
1015	W20-037	ID	ewe	adult
1016	B21-053	II	ewe	adult
1017	B0-176	ID	ewe	adult
1018	B0-088	DD	ewe	adult
1019	B20-012	DD	ewe	adult
1020	B20-249	ID	ewe	adult
1021	B0-020	II	ewe	adult
1022	B21-030	ID	ewe	adult
1024	B0-010	II	ewe	adult
1025	B20-281	DD	ewe	adult
1026	B20-117	II	ewe	adult
1027	B20-050	II	ewe	adult
1028	B0-056	DD	ewe	adult
1029	B21-085	ID	ewe	adult
1030	B22-077	II	ewe	adult
1031	B20-233	II	ewe	adult
1032	B20-060	ID	ewe	adult
1035	B0-127	II	ewe	adult
1036	B20-132	II	ewe	adult
1038	B21-078	II	ewe	adult
1039	B20-072	ID	ewe	adult
1040	B20-170	ID	ewe	adult
1043	B20-244	ID	ewe	adult
1044	B0-041	ID	ewe	adult
1045	B21-068	II	ewe	adult
1048	B0-104	II	ewe	adult
1049	B22-098	II	ewe	adult
1050	B22-042	II	ewe	adult
1051	B20-177	II	ewe	adult
1052	B20-149	II	ewe	adult
1054	B20-070	II	ewe	adult
1055	B20-185	ID	ewe	adult
1056	B20-239	ID	ewe	adult
1057	B20-263	II	ewe	adult
1059	B0-052	ID	ewe	adult
1060	B20-271	DD	ewe	adult
1061	B20-267	II	ewe	adult
1062	B0-014	DD	ewe	adult
1063	B21-014	DD	ewe	adult
1064	B20-243	II	ewe	adult
1066	B20-207	II	ewe	adult
1067	B0-091	II	ewe	adult
1068	B20-082	II	ewe	adult
1069	B20-124	ID	ewe	adult
1071	B20-268	II	ewe	adult
1072	B20-257	ID	ewe	adult
1073	B21-070	II	ewe	adult
1074	B22-018	ID	ewe	adult
1075	B21-065	ID	ewe	adult
1076	B0-032	ID	ewe	adult
1077	B20-152	ID	ewe	adult
1078	B21-046	ID	ewe	adult
1079	B22-014	ID	ewe	adult
1080	W20-029	ID	ewe	adult

## Sheet: GQSFW-ram weaners-90bp
DNA number	Sheep number	90bp-deletion	Sex	Growth stage
1	1003	II	ram	weaners
2	1265	II	ram	weaners
3	1173	II	ram	weaners
4	1139	ID	ram	weaners
5	1329	ID	ram	weaners
6	1271	II	ram	weaners
7	1339	ID	ram	weaners
8	1065	II	ram	weaners
9	1345	ID	ram	weaners
10	1149	II	ram	weaners
11	1351	II	ram	weaners
12	1071	ID	ram	weaners
14	1361	II	ram	weaners
15	1321	II	ram	weaners
16	1143	ID	ram	weaners
17	1013	II	ram	weaners
18	1145	ID	ram	weaners
19	1045	ID	ram	weaners
20	1325	II	ram	weaners
21	1223	II	ram	weaners
22	1005	ID	ram	weaners
23	1315	II	ram	weaners
24	1001	II	ram	weaners
26	1237	ID	ram	weaners
27	1131	ID	ram	weaners
28	1039	ID	ram	weaners
29	1091	II	ram	weaners
30	1289	II	ram	weaners
31	1187	DD	ram	weaners
32	1203	ID	ram	weaners
33	1059	II	ram	weaners
34	1099	II	ram	weaners
35	1249	ID	ram	weaners
36	1225	ID	ram	weaners
37	1029	II	ram	weaners
38	1235	II	ram	weaners
39	1283	II	ram	weaners
40	1159	II	ram	weaners
41	1273	ID	ram	weaners
42	1155	ID	ram	weaners
43	1207	II	ram	weaners
44	1241	ID	ram	weaners
45	1233	ID	ram	weaners
46	1127	ID	ram	weaners
47	1161	ID	ram	weaners
48	1267	ID	ram	weaners
49	1199	II	ram	weaners
50	1081	ID	ram	weaners
52	1137	ID	ram	weaners
53	1311	II	ram	weaners
54	1269	ID	ram	weaners
55	1245	II	ram	weaners
56	1195	ID	ram	weaners
57	1007	ID	ram	weaners
58	1165	II	ram	weaners
60	1191	ID	ram	weaners
61	1360	II	ram	weaners
62	1113	ID	ram	weaners
63	1	ID	ram	weaners
64	1011	ID	ram	weaners
65	1117	ID	ram	weaners
66	1297	II	ram	weaners
67	1025	II	ram	weaners
68	1231	II	ram	weaners
69	1221	ID	ram	weaners
70	2	ID	ram	weaners
71	1295	II	ram	weaners
72	1355	II	ram	weaners
73	1205	ID	ram	weaners
74	1055	II	ram	weaners
75	1201	II	ram	weaners
76	1077	II	ram	weaners
77	1049	II	ram	weaners
78	1083	ID	ram	weaners
79	1193	ID	ram	weaners
80	1309	ID	ram	weaners
81	1061	ID	ram	weaners
82	1239	ID	ram	weaners
83	1363	II	ram	weaners
84	1305	II	ram	weaners
85	1243	II	ram	weaners
86	1035	ID	ram	weaners
87	1251	ID	ram	weaners
88	1121	II	ram	weaners
89	1033	ID	ram	weaners
90	1169	ID	ram	weaners
91	1303	ID	ram	weaners
92	1023	II	ram	weaners
93	1135	ID	ram	weaners
94	1095	ID	ram	weaners
95	1313	ID	ram	weaners
96	1171	ID	ram	weaners
98	1343	ID	ram	weaners
99	1141	ID	ram	weaners
100	1157	ID	ram	weaners
104	1247	ID	ram	weaners
105	1189	ID	ram	weaners
106	1151	II	ram	weaners
107	1259	II	ram	weaners
108	1263	ID	ram	weaners
109	1147	ID	ram	weaners
110	1183	II	ram	weaners
112	1275	II	ram	weaners
113	1067	II	ram	weaners
114	1257	II	ram	weaners
118	1281	II	ram	weaners
121	1337	II	ram	weaners
122	1229	ID	ram	weaners
123	1027	II	ram	weaners
124	1353	ID	ram	weaners
125	1177	II	ram	weaners
126	1175	ID	ram	weaners
127	1217	ID	ram	weaners
129	1057	II	ram	weaners
130	1209	ID	ram	weaners
131	1093	II	ram	weaners
132	1215	II	ram	weaners
134	1129	II	ram	weaners
136	1359	ID	ram	weaners
138	1089	II	ram	weaners
139	1181	II	ram	weaners
141	1043	II	ram	weaners
142	1277	ID	ram	weaners
144	1087	II	ram	weaners
145	1179	ID	ram	weaners
146	1341	II	ram	weaners
147	1307	II	ram	weaners
